# Supplementary material for: Epidemiology of the Microsporidium Nosema ceranae in Four Mediterranean Countries
Source: Insects. 2022 Sep 16;13(9):844. doi: 10.3390/insects13090844 (PMC9505483; doi:10.3390/insects13090844)
Supplement: Supplementary file 1 [file insects-13-00844-s001.zip › Supplementary Table S2.xlsx]

## Sheet: CIAPA
CIAPA	GAMES-HOWELL
	Months (B)	Mean differences (A - B)	Std. Error	Sig.	Intervalo de confianza al 95%
Months (A)					Inferior Limit	Superior Limit
February 2018	April 2018	-11.6364	6.76282	0.776614	-34.4695	11.1968
	June 2018	10.4762	4.81645	0.504026	-6.75517	27.7075
	August 2018	5.41176	4.83751	0.976146	-11.8725	22.6961
	October 2018	8.25	4.90341	0.792175	-9.18246	25.6825
	February 2019	8.5	4.78515	0.740833	-8.67766	25.6777
	April 2019	2	5.59592	0.999997	-17.2898	21.2898
	June 2019	0.857143	4.84627	1	-16.4574	18.1716
	August 2019	5.23077	4.92907	0.983257	-12.2794	22.7409
	October 2019	0.307692	5.29186	1	-18.1591	18.7744
April 2018	February 2018	11.6364	6.76282	0.776614	-11.1968	34.4695
	June 2018	22.1126	5.35773	0.010347	3.62243	40.6027
	August 2018	17.0481	5.37667	0.0908291	-1.49484	35.5911
	October 2018	19.8864	5.43604	0.0303273	1.19064	38.5821
	February 2019	20.1364	5.32961	0.0242675	1.70734	38.5654
	April 2019	13.6364	6.06806	0.446423	-6.8725	34.1452
	June 2019	12.4935	5.38456	0.409523	-6.07723	31.0642
	August 2019	16.8671	5.4592	0.105692	-1.90226	35.6365
	October 2019	11.9441	5.78886	0.564567	-7.76389	31.652
June 2018	February 2018	-10.4762	4.81645	0.504026	-27.7075	6.75517
	April 2018	-22.1126	5.35773	0.010347	-40.6027	-3.62243
	August 2018	-5.06443	2.5241	0.60039	-13.5787	3.44984
	October 2018	-2.22619	2.64822	0.997229	-11.2043	6.75191
	February 2019	-1.97619	2.42224	0.997826	-10.1554	6.20298
	April 2019	-8.47619	3.7794	0.45816	-21.6606	4.70827
	June 2019	-9.61905	2.54086	0.0199423	-18.2681	-0.969985
	August 2019	-5.24542	2.69543	0.640243	-14.508	4.01717
	October 2019	-10.1685	3.31262	0.121683	-21.821	1.48397
August 2018	February 2018	-5.41176	4.83751	0.976146	-22.6961	11.8725
	April 2018	-17.0481	5.37667	0.0908291	-35.5911	1.49484
	June 2018	5.06443	2.5241	0.60039	-3.44984	13.5787
	October 2018	2.83824	2.68633	0.985496	-6.31296	11.9894
	February 2019	3.08824	2.46384	0.956678	-5.29767	11.4741
	April 2019	-3.41176	3.80621	0.995072	-16.6821	9.85859
	June 2019	-4.55462	2.58055	0.750298	-13.3895	4.28022
	August 2019	-0.180995	2.73288	1	-9.60643	9.24444
	October 2019	-5.10407	3.34316	0.866904	-16.8615	6.65332
October 2018	February 2018	-8.25	4.90341	0.792175	-25.6825	9.18246
	April 2018	-19.8864	5.43604	0.0303273	-38.5821	-1.19064
	June 2018	2.22619	2.64822	0.997229	-6.75191	11.2043
	August 2018	-2.83824	2.68633	0.985496	-11.9894	6.31296
	February 2019	0.25	2.59085	1	-8.60717	9.10717
	April 2019	-6.25	3.88962	0.832495	-19.7496	7.24957
	June 2019	-7.39286	2.70208	0.207699	-16.6596	1.87389
	August 2019	-3.01923	2.84792	0.984671	-12.8319	6.7934
	October 2019	-7.94231	3.43784	0.419841	-19.9671	4.08248
February 2019	February 2018	-8.5	4.78515	0.740833	-25.6777	8.67766
	April 2018	-20.1364	5.32961	0.0242675	-38.5654	-1.70734
	June 2018	1.97619	2.42224	0.997826	-6.20298	10.1554
	August 2018	-3.08824	2.46384	0.956678	-11.4741	5.29767
	October 2018	-0.25	2.59085	1	-9.10717	8.60717
	April 2019	-6.5	3.73943	0.763569	-19.6063	6.6063
	June 2019	-7.64286	2.48101	0.107548	-16.1706	0.884876
	August 2019	-3.26923	2.63909	0.958069	-12.4215	5.88301
	October 2019	-8.19231	3.26694	0.321259	-19.7627	3.37809
April 2019	February 2018	-2	5.59592	0.999997	-21.2898	17.2898
	April 2018	-13.6364	6.06806	0.446423	-34.1452	6.8725
	June 2018	8.47619	3.7794	0.45816	-4.70827	21.6606
	August 2018	3.41176	3.80621	0.995072	-9.85859	16.6821
	October 2018	6.25	3.88962	0.832495	-7.24957	19.7496
	February 2019	6.5	3.73943	0.763569	-6.6063	19.6063
	June 2019	-1.14286	3.81734	0.999999	-14.4651	12.1794
	August 2019	3.23077	3.92192	0.997388	-10.3954	16.8569
	October 2019	-1.69231	4.36916	0.999995	-16.7257	13.3411
June 2019	February 2018	-0.857143	4.84627	1	-18.1716	16.4574
	April 2018	-12.4935	5.38456	0.409523	-31.0642	6.07723
	June 2018	9.61905	2.54086	0.0199423	0.969985	18.2681
	August 2018	4.55462	2.58055	0.750298	-4.28022	13.3895
	October 2018	7.39286	2.70208	0.207699	-1.87389	16.6596
	February 2019	7.64286	2.48101	0.107548	-0.884876	16.1706
	April 2019	1.14286	3.81734	0.999999	-12.1794	14.4651
	August 2019	4.37363	2.74837	0.839857	-5.16151	13.9088
	October 2019	-0.549451	3.35583	1	-12.3743	11.2754
August 2019	February 2018	-5.23077	4.92907	0.983257	-22.7409	12.2794
	April 2018	-16.8671	5.4592	0.105692	-35.6365	1.90226
	June 2018	5.24542	2.69543	0.640243	-4.01717	14.508
	August 2018	0.180995	2.73288	1	-9.24444	9.60643
	October 2018	3.01923	2.84792	0.984671	-6.7934	12.8319
	February 2019	3.26923	2.63909	0.958069	-5.88301	12.4215
	April 2019	-3.23077	3.92192	0.997388	-16.8569	10.3954
	June 2019	-4.37363	2.74837	0.839857	-13.9088	5.16151
	October 2019	-4.92308	3.47434	0.908924	-17.1054	7.25925
October 2019	February 2018	-0.307692	5.29186	1	-18.7744	18.1591
	April 2018	-11.9441	5.78886	0.564567	-31.652	7.76389
	June 2018	10.1685	3.31262	0.121683	-1.48397	21.821
	August 2018	5.10407	3.34316	0.866904	-6.65332	16.8615
	October 2018	7.94231	3.43784	0.419841	-4.08248	19.9671
	February 2019	8.19231	3.26694	0.321259	-3.37809	19.7627
	April 2019	1.69231	4.36916	0.999995	-13.3411	16.7257
	June 2019	0.549451	3.35583	1	-11.2754	12.3743
	August 2019	4.92308	3.47434	0.908924	-7.25925	17.1054
Games-Howell Post Hoc

## Sheet: INRA
No differences were found in the mean percentage of infection by N. ceranae among sampling months in INRA apiary.

## Sheet: OUE
OUESSANT	GAMES-HOWELL
	Months (B)	Mean differences (A - B)	Std. Error	Sig.	Intervalo de confianza al 95%
Months (A)					Inferior Limit	Superior Limit
April 2018	June 2018	0.8	8.13811	1	-27.8161	29.4161
	August 2018	14.1	7.94348	0.644737	-14.1017	42.3017
	October 2018	27.3	7.08841	0.0483685	0.169207	54.4308
	April 2019	27.7	7.08214	0.0447169	0.570807	54.8292
	June 2019	19.7	7.44916	0.23542	-7.70049	47.1005
	August 2019	26.5	7.16822	0.0570549	-0.661276	53.6613
	October 2019	22.9	8.50549	0.195225	-6.61171	52.4117
June 2018	April 2018	-0.8	8.13811	1	-29.4161	27.8161
	August 2018	13.3	5.43906	0.279031	-5.2789	31.8789
	October 2018	26.5	4.09023	0.00149305	10.9519	42.0481
	April 2019	26.9	4.07935	0.00136038	11.3562	42.4438
	June 2019	18.9	4.68769	0.0192798	2.4503	35.3497
	August 2019	25.7	4.22703	0.00155279	10.0511	41.3489
	October 2019	22.1	6.23119	0.0391213	0.780996	43.419
August 2018	April 2018	-14.1	7.94348	0.644737	-42.3017	14.1017
	June 2018	-13.3	5.43906	0.279031	-31.8789	5.2789
	October 2018	13.2	3.68782	0.0677738	-0.785883	27.1859
	April 2019	13.6	3.67575	0.0578928	-0.380537	27.5805
	June 2019	5.6	4.34102	0.889512	-9.49708	20.6971
	August 2019	12.4	3.83898	0.0997392	-1.71414	26.5141
	October 2019	8.8	5.97476	0.810976	-11.7442	29.3442
October 2018	April 2018	-27.3	7.08841	0.0483685	-54.4308	-0.169207
	June 2018	-26.5	4.09023	0.00149305	-42.0481	-10.9519
	August 2018	-13.2	3.68782	0.0677738	-27.1859	0.785883
	April 2019	0.4	0.811035	0.999552	-2.37268	3.17268
	June 2019	-7.6	2.44767	0.126787	-16.7437	1.54369
	August 2019	-0.8	1.37275	0.998543	-5.68944	4.08944
	October 2019	-4.4	4.77959	0.97604	-22.6182	13.8182
April 2019	April 2018	-27.7	7.08214	0.0447169	-54.8292	-0.570807
	June 2018	-26.9	4.07935	0.00136038	-42.4438	-11.3562
	August 2018	-13.6	3.67575	0.0578928	-27.5805	0.380537
	October 2018	-0.4	0.811035	0.999552	-3.17268	2.37268
	June 2019	-8	2.42945	0.0985514	-17.13	1.12995
	August 2019	-1.2	1.33998	0.980992	-6.03088	3.63088
	October 2019	-4.8	4.77028	0.962127	-23.015	13.415
June 2019	April 2018	-19.7	7.44916	0.23542	-47.1005	7.70049
	June 2018	-18.9	4.68769	0.0192798	-35.3497	-2.4503
	August 2018	-5.6	4.34102	0.889512	-20.6971	9.49708
	October 2018	7.6	2.44767	0.126787	-1.54369	16.7437
	April 2019	8	2.42945	0.0985514	-1.12995	17.13
	August 2019	6.8	2.67	0.254705	-2.67317	16.2732
	October 2019	3.2	5.2999	0.998183	-15.6669	22.0669
August 2019	April 2018	-26.5	7.16822	0.0570549	-53.6613	0.661276
	June 2018	-25.7	4.22703	0.00155279	-41.3489	-10.0511
	August 2018	-12.4	3.83898	0.0997392	-26.5141	1.71414
	October 2018	0.8	1.37275	0.998543	-4.08944	5.68944
	April 2019	1.2	1.33998	0.980992	-3.63088	6.03088
	June 2019	-6.8	2.67	0.254705	-16.2732	2.67317
	October 2019	-3.6	4.89716	0.99337	-21.8889	14.6889
October 2019	April 2018	-22.9	8.50549	0.195225	-52.4117	6.61171
	June 2018	-22.1	6.23119	0.0391213	-43.419	-0.780996
	August 2018	-8.8	5.97476	0.810976	-29.3442	11.7442
	October 2018	4.4	4.77959	0.97604	-13.8182	22.6182
	April 2019	4.8	4.77028	0.962127	-13.415	23.015
	June 2019	-3.2	5.2999	0.998183	-22.0669	15.6669
	August 2019	3.6	4.89716	0.99337	-14.6889	21.8889

## Sheet: ARO
ARO	GAMES-HOWELL
	Months (B)	Mean differences (A - B)	Std. Error	Sig.	Intervalo de confianza al 95%
Months (A)					Inferior Limit	Superior Limit
February 2018	April 2018	17.4	7.82597	0.438092	-10.6478	45.4478
	June 2018	-1.5	10.6876	1	-38.6753	35.6753
	October 2018	30.8889	9.39198	0.0730253	-1.80965	63.5874
	December 2018	29.8	8.66239	0.0548165	-0.402609	60.0026
	Feburary 2019	37	7.65777	0.00567322	9.28661	64.7134
	April 2019	33.8182	8.87214	0.0243997	3.07475	64.5616
	June 2019	-2.54545	8.43032	0.999997	-32.0255	26.9346
	October 2019	-9	8.73545	0.977577	-39.4202	21.4202
April 2018	February 2018	-17.4	7.82597	0.438092	-45.4478	10.6478
	June 2018	-18.9	8.58739	0.459987	-50.9345	13.1345
	October 2018	13.4889	6.90854	0.595814	-12.1458	39.1236
	December 2018	12.4	5.8784	0.500653	-8.59938	33.3994
	Feburary 2019	19.6	4.26146	0.00559808	4.6311	34.5689
	April 2019	16.4182	6.18332	0.236788	-5.51907	38.3554
	June 2019	-19.9455	5.53072	0.041479	-39.3617	-0.52917
	October 2019	-26.4	5.98554	0.010606	-47.8275	-4.97248
June 2018	February 2018	1.5	10.6876	1	-35.6753	38.6753
	April 2018	18.9	8.58739	0.459987	-13.1345	50.9345
	October 2018	32.3889	10.0353	0.0900847	-3.20781	67.9856
	December 2018	31.3	9.35598	0.0774268	-2.2897	64.8897
	Feburary 2019	38.5	8.43439	0.0146441	6.67398	70.326
	April 2019	35.3182	9.55052	0.0387004	1.30994	69.3264
	June 2019	-1.04545	9.14154	1	-34.0833	31.9924
	October 2019	-7.5	9.42367	0.995281	-41.2583	26.2583
October 2018	February 2018	-30.8889	9.39198	0.0730253	-63.5874	1.80965
	April 2018	-13.4889	6.90854	0.595814	-39.1236	12.1458
	June 2018	-32.3889	10.0353	0.0900847	-67.9856	3.20781
	December 2018	-1.08889	7.84341	1	-29.0355	26.8577
	Feburary 2019	6.11111	6.7174	0.987534	-19.2058	31.428
	April 2019	2.92929	8.07446	0.999985	-25.5928	31.4514
	June 2019	-33.4343	7.58632	0.0105552	-60.5679	-6.30077
	October 2019	-39.8889	7.92402	0.00293572	-68.0761	-11.7017
December 2018	February 2018	-29.8	8.66239	0.0548165	-60.0026	0.402609
	April 2018	-12.4	5.8784	0.500653	-33.3994	8.59938
	June 2018	-31.3	9.35598	0.0774268	-64.8897	2.2897
	October 2018	1.08889	7.84341	1	-26.8577	29.0355
	Feburary 2019	7.2	5.65253	0.923869	-13.2492	27.6492
	April 2019	4.01818	7.21281	0.999645	-21.0944	29.1307
	June 2019	-32.3455	6.66183	0.00292616	-55.5929	-9.09806
	October 2019	-38.8	7.04399	0.000827499	-63.4831	-14.1169
February 2019	February 2018	-37	7.65777	0.00567322	-64.7134	-9.28661
	April 2018	-19.6	4.26146	0.00559808	-34.5689	-4.6311
	June 2018	-38.5	8.43439	0.0146441	-70.326	-6.67398
	October 2018	-6.11111	6.7174	0.987534	-31.428	19.2058
	December 2018	-7.2	5.65253	0.923869	-27.6492	13.2492
	April 2019	-3.18182	5.969	0.999715	-24.5981	18.2345
	June 2019	-39.5455	5.29003	3.07131e-05	-58.2915	-20.7994
	October 2019	-46	5.76387	3.6127e-05	-66.9013	-25.0987
April 2019	February 2018	-33.8182	8.87214	0.0243997	-64.5616	-3.07475
	April 2018	-16.4182	6.18332	0.236788	-38.3554	5.51907
	June 2018	-35.3182	9.55052	0.0387004	-69.3264	-1.30994
	October 2018	-2.92929	8.07446	0.999985	-31.4514	25.5928
	December 2018	-4.01818	7.21281	0.999645	-29.1307	21.0944
	February 2019	3.18182	5.969	0.999715	-18.2345	24.5981
	June 2019	-36.3636	6.93238	0.00113053	-60.4269	-12.3004
	October 2019	-42.8182	7.30039	0.000330092	-68.2349	-17.4015
June 2019	February 2018	2.54545	8.43032	0.999997	-26.9346	32.0255
	April 2018	19.9455	5.53072	0.041479	0.52917	39.3617
	June 2018	1.04545	9.14154	1	-31.9924	34.0833
	October 2018	33.4343	7.58632	0.0105552	6.30077	60.5679
	December 2018	32.3455	6.66183	0.00292616	9.09806	55.5929
	February 2018	39.5455	5.29003	3.07131e-05	20.7994	58.2915
	April 2019	36.3636	6.93238	0.00113053	12.3004	60.4269
	October 2019	-6.45455	6.75656	0.985729	-30.0539	17.1448
October 2019	February 2018	9	8.73545	0.977577	-21.4202	39.4202
	April 2018	26.4	5.98554	0.010606	4.97248	47.8275
	June 2018	7.5	9.42367	0.995281	-26.2583	41.2583
	October 2018	39.8889	7.92402	0.00293572	11.7017	68.0761
	December 2018	38.8	7.04399	0.000827499	14.1169	63.4831
	Feburary 2019	46	5.76387	3.6127e-05	25.0987	66.9013
	April 2019	42.8182	7.30039	0.000330092	17.4015	68.2349
	June 2019	6.45455	6.75656	0.985729	-17.1448	30.0539

## Sheet: CIMO
CIMO	BONFERRONI
	Months (B)	Mean differences (A - B)	Std. Error	Sig.	Intervalo de confianza al 95%
Months (A)					Inferior Limit	Superior Limit
February 2018	April 2018	-34.5436	5.05645	1.666e-08	-51.44	-17.6471
	June 2018	5.86667	4.87252	1	-10.4152	22.1485
	August 2018	5.8	4.87252	1	-10.4818	22.0818
	October 2018	2.46667	4.87252	1	-13.8152	18.7485
	February 2019	-7.8	5.16808	1	-25.0695	9.46948
	April 2019	-3.3	5.16808	1	-20.5695	13.9695
	June 2019	8.89697	5.29698	1	-8.80323	26.5972
	August 2019	5.44242	5.29698	1	-12.2578	23.1426
	October 2019	11.7152	5.29698	1	-5.98505	29.4154
April 2018	February 2018	34.5436	5.05645	1.666e-08	17.6471	51.44
	June 2018	40.4103	5.05645	4.1509e-11	23.5138	57.3067
	August 2018	40.3436	5.05645	4.4509e-11	23.4471	57.24
	October 2018	37.0103	5.05645	1.39347e-09	20.1138	53.9067
	February 2019	26.7436	5.34185	8.65963e-05	8.89347	44.5937
	April 2019	31.2436	5.34185	1.96903e-06	13.3935	49.0937
	June 2019	43.4406	5.46665	5.27656e-11	25.1734	61.7077
	August 2019	39.986	5.46665	1.42896e-09	21.7188	58.2532
	October 2019	46.2587	5.46665	3.38106e-12	27.9916	64.5259
June 2018	February 2018	-5.86667	4.87252	1	-22.1485	10.4152
	April 2018	-40.4103	5.05645	4.1509e-11	-57.3067	-23.5138
	August 2018	-0.0666667	4.87252	1	-16.3485	16.2152
	October 2018	-3.4	4.87252	1	-19.6818	12.8818
	February 2019	-13.6667	5.16808	0.417458	-30.9361	3.60281
	April 2019	-9.16667	5.16808	1	-26.4361	8.10281
	June 2019	3.0303	5.29698	1	-14.6699	20.7305
	August 2019	-0.424242	5.29698	1	-18.1244	17.276
	October 2019	5.84848	5.29698	1	-11.8517	23.5487
August 2018	February 2018	-5.8	4.87252	1	-22.0818	10.4818
	April 2018	-40.3436	5.05645	4.4509e-11	-57.24	-23.4471
	June 2018	0.0666667	4.87252	1	-16.2152	16.3485
	October 2018	-3.33333	4.87252	1	-19.6152	12.9485
	February 2019	-13.6	5.16808	0.432722	-30.8695	3.66948
	April 2019	-9.1	5.16808	1	-26.3695	8.16948
	June 2019	3.09697	5.29698	1	-14.6032	20.7972
	August 2019	-0.357576	5.29698	1	-18.0578	17.3426
	October 2019	5.91515	5.29698	1	-11.7851	23.6154
October 2018	February 2018	-2.46667	4.87252	1	-18.7485	13.8152
	April 2018	-37.0103	5.05645	1.39347e-09	-53.9067	-20.1138
	June 2018	3.4	4.87252	1	-12.8818	19.6818
	August 2018	3.33333	4.87252	1	-12.9485	19.6152
	February 2019	-10.2667	5.16808	1	-27.5361	7.00281
	April 2019	-5.76667	5.16808	1	-23.0361	11.5028
	June 2019	6.4303	5.29698	1	-11.2699	24.1305
	August 2019	2.97576	5.29698	1	-14.7244	20.676
	October 2019	9.24848	5.29698	1	-8.45172	26.9487
February 2019	February 2018	7.8	5.16808	1	-9.46948	25.0695
	April 2018	-26.7436	5.34185	8.65963e-05	-44.5937	-8.89347
	June 2018	13.6667	5.16808	0.417458	-3.60281	30.9361
	August 2018	13.6	5.16808	0.432722	-3.66948	30.8695
	October 2018	10.2667	5.16808	1	-7.00281	27.5361
	April 2019	4.5	5.44764	1	-13.7036	22.7036
	June 2019	16.697	5.57007	0.148852	-1.91578	35.3097
	August 2019	13.2424	5.57007	0.855647	-5.37032	31.8552
	October 2019	19.5152	5.57007	0.029066	0.902404	38.1279
April 2019	February 2018	3.3	5.16808	1	-13.9695	20.5695
	April 2018	-31.2436	5.34185	1.96903e-06	-49.0937	-13.3935
	June 2018	9.16667	5.16808	1	-8.10281	26.4361
	August 2018	9.1	5.16808	1	-8.16948	26.3695
	October 2018	5.76667	5.16808	1	-11.5028	23.0361
	February 2019	-4.5	5.44764	1	-22.7036	13.7036
	June 2019	12.197	5.57007	1	-6.41578	30.8097
	August 2019	8.74242	5.57007	1	-9.87032	27.3552
	October 2019	15.0152	5.57007	0.361508	-3.5976	33.6279
June 2019	February 2018	-8.89697	5.29698	1	-26.5972	8.80323
	April 2018	-43.4406	5.46665	5.27656e-11	-61.7077	-25.1734
	June 2018	-3.0303	5.29698	1	-20.7305	14.6699
	August 2018	-3.09697	5.29698	1	-20.7972	14.6032
	October 2018	-6.4303	5.29698	1	-24.1305	11.2699
	February 2019	-16.697	5.57007	0.148852	-35.3097	1.91578
	April 2019	-12.197	5.57007	1	-30.8097	6.41578
	August 2019	-3.45455	5.68987	1	-22.4676	15.5585
	October 2019	2.81818	5.68987	1	-16.1949	21.8312
August 2019	February 2018	-5.44242	5.29698	1	-23.1426	12.2578
	April 2018	-39.986	5.46665	1.42896e-09	-58.2532	-21.7188
	June 2018	0.424242	5.29698	1	-17.276	18.1244
	August 2018	0.357576	5.29698	1	-17.3426	18.0578
	October 2018	-2.97576	5.29698	1	-20.676	14.7244
	February 2019	-13.2424	5.57007	0.855647	-31.8552	5.37032
	April 2019	-8.74242	5.57007	1	-27.3552	9.87032
	June 2019	3.45455	5.68987	1	-15.5585	22.4676
	October 2019	6.27273	5.68987	1	-12.7403	25.2858
October 2019	February 2018	-11.7152	5.29698	1	-29.4154	5.98505
	April 2018	-46.2587	5.46665	3.38106e-12	-64.5259	-27.9916
	June 2018	-5.84848	5.29698	1	-23.5487	11.8517
	August 2018	-5.91515	5.29698	1	-23.6154	11.7851
	October 2018	-9.24848	5.29698	1	-26.9487	8.45172
	February 2019	-19.5152	5.57007	0.029066	-38.1279	-0.902404
	April 2019	-15.0152	5.57007	0.361508	-33.6279	3.5976
	June 2019	-2.81818	5.68987	1	-21.8312	16.1949
	August 2019	-6.27273	5.68987	1	-25.2858	12.7403
