# Supplementary material for: Epidemiology of the Microsporidium Nosema ceranae in Four Mediterranean Countries
Source: Insects. 2022 Sep 16;13(9):844. doi: 10.3390/insects13090844 (PMC9505483; doi:10.3390/insects13090844)
Supplement: Supplementary file 1 [file insects-13-00844-s001.zip › Supplementary Table S3.xlsx]

## Sheet: Climatic data
	PORTUGAL	CIMO										ISRAEL	ARO										SPAIN	CIAPA										FRANCE	INRA
Weakly averages	Temperature mean	Temperature Max	Temperature Min	Humidity mean (%)	Humidity max (%)	Humidity min (%)	Wind speed mean (m/sec)	Height of precipitation	N° raining days	Days mean wind speed ≥6,4 m/s*	Weakly averages	Temperature Mean	Temperature Max	Temperature Min	Humidity Mean (%)	Humidity Max (%)	Humidity Min (%)	Wind speed mean (m/sec)	Height of precipitation	N° raining days	Days mean wind speed ≥6,4 m/s*	Weakly averages	Temperature mean	Temperature Max	Temperature Min	Humidity mean (%)	Humidity max (%)	Humidity min (%)	Wind speed mean (m/sec)	Height of precipitation	N° raining days	Days mean wind speed ≥6,4 m/s*	Weakly averages	Temperature mean	Temperature Max	Temperature Min	Humidity mean (%)	Humidity max (%)	Humidity min (%)	Wind speed mean (m/sec)	Height of precipitation	N° raining days	Days mean wind speed ≥6,4 m/s*
2017-06-05	21.8893	30.7714	11.9286	46.5357	73.1429	24.5714	5.53214	0.0178571	1	3	2017-06-05	24.9446	30.4286	19.1	64.9643	83.1429	47	2.42857	0	0		2017-06-05	23.6714	32.4143	13.9	38.5857	70.7	17.2143	0.842857	0	0		2017-06-05	21.9429	28.8	14.5286	50	79.2857	26	1.95714	0	0	0
2017-06-12	28.2857	38.9571	17.4857	39.2143	68.7143	13.2857	4.27143	0.332143	1	1	2017-06-12	25.2768	29.6143	20.6571	68.1607	84.4286	52.1429	2.4375	0	0		2017-06-12	29.3571	38.6	18.7143	29.1143	53.7714	13.5857	0.914286	0	0		2017-06-12	27.1714	34.5143	20.8286	51.2857	76.5714	24.8571	2.64286	0	0	0
2017-06-19	25.7714	33.2143	16.7429	42.4286	67.4286	22	5.77143	0	0	2	2017-06-19	25.5429	29.8714	20.8571	67.0714	83	51.1429	2.51786	0	0		2017-06-19	26.7286	35.3714	17.6429	38.8429	73.1	17.7857	0.771429	0.4	1		2017-06-19	26.6429	34.0857	19.8714	58.7143	84.7143	31.5714	1.62857	0	0	0
2017-06-26	18.8357	25.4714	11.9286	53	75.1429	32.1429	4.32143	0.142857	3	1	2017-06-26	27.3036	32.4714	22.1714	70.3214	88.4286	52.4286	2.20536	0	0		2017-06-26	19.2714	26.5286	11.6143	46.1429	79.8571	23.2143	1.32857	0.885714	2		2017-06-26	21.7143	27.8714	16.1857	58.2857	82.4286	34.2857	2.37143	1.78571	2	0
2017-07-03	24.4643	32.2	14.6	43.5714	69.7143	22.5714	5.06071	0	0	1	2017-07-03	28.3179	32.7143	23.9429	67.4821	82.7143	50.1429	2.375	0	0		2017-07-03	22.6714	30.2571	15.4429	56.0714	80.0714	28.4286	0.971429	8.61429	3		2017-07-03	25.2	33.1	17.5714	49.7143	80	20.7143	1.88571	0	0	0
2017-07-10	26.5179	36.9286	14.6	35.5357	63.5714	12.7143	7.63571	0	0	3	2017-07-10	28.8411	33.4857	24.1143	67.7143	85.2857	50.8571	2.3125	0	0		2017-07-10	27.7	37.0286	18.0857	36.9286	68.4714	12.9286	0.914286	0	0		2017-07-10	25.9857	32.6286	20.0857	49.7143	70	24.1429	3.22857	0	0	0
2017-10-17	23.1	31.0286	13.4571	42.7143	67.4286	21.5714	7.06786	0	0	4	2017-10-17	28.3536	32.2429	24.2286	65.1964	78.4286	53.5714	2.32143	0	0		2017-10-17	26.3714	34	17.3143	31.4429	57.3429	13.5714	0.771429	0	0		2017-10-17	25.3429	32.4571	18.6	46.4286	80.2857	24.1429	1.51429	0.0714286	1	0
2017-07-24	24.9107	33.6571	14.2714	40.5357	69	18.8571	6.11786	0	0	3	2017-07-24	28.7107	32.9	24.3429	66.3214	79.7143	53.4286	2.26786	0	0		2017-07-24	26.3429	35.3143	16.2429	30.8714	55.6143	13.7	1.01429	0	0		2017-07-24	25.1857	31.6143	19.9429	51.1429	70.1429	25.1429	2.62857	0	0	0
2017-07-31	24.1393	32.3429	14.1857	42.6071	68.7143	20.1429	6.47857	0	0	2	2017-07-31	28.2714	32.6714	23.5714	67.2857	83	53	2.21429	0	0		2017-07-31	27.8286	36.6571	17.8286	29.9286	52.3714	12.2714	0.985714	0	0		2017-07-31	28.6429	37.3714	20.9	46.7143	77.1429	17.2857	2.2	0.571429	1	0
2017-08-07	21.7536	32.1857	10.1857	37.9286	66.8571	14.4286	7.68214	0	0	2	2017-08-07	28.7607	32.9429	24.5857	67.5714	81.5714	53.1429	2.33929	0	0		2017-08-07	22.4	31.0429	13.9143	34.3571	58.7143	15.6143	1.38571	0	0		2017-08-07	22.8	28.7143	17.9143	46.5714	66.4286	23.2857	2.54286	0.428571	1	0
2017-08-14	25.4786	35.3857	14.5	36.1786	64.2857	14.1429	7.23571	0	0	3	2017-08-14	28.5714	33.0714	23.9571	64.8571	80.7143	49.8571	2.5	0	0		2017-08-14	27.3	36.1857	18.3714	32.9429	56.1143	14.1857	1.05714	0	0		2017-08-14	24.5143	32.2857	17.5286	45.2857	74.7143	20.8571	2.31429	0	0	0
2017-08-21	25.075	33.5857	14.7571	38.9643	63.7143	18.7143	7.61786	0.335714	2	3	2017-08-21	28.3696	32.7286	23.7714	67.6429	81.8571	54.4286	2.26786	0	0		2017-08-21	26.6714	34.9	18.3429	34.2857	58.0143	16.7	0.7	0.114286	1		2017-08-21	24.2429	32.2429	17.0714	49.2857	79.1429	26.4286	1.35714	0	0	0
2017-08-28	20.7786	28.5	12.3	50.2143	73.5714	27.7143	6.48929	0	0	3	2017-08-28	27.2893	31.5429	22.4714	63.4821	78.1429	51.5714	2.24107	0	0		2017-08-28	20.2	28.5143	13.9143	55.5	81.2857	27.0571	1.01429	1.25714	2		2017-08-28	22.4	29.0714	17.1	54.1429	80	27.7143	2.37143	0.357143	1	0
2017-09-04	21.2036	29.8143	11.4143	44.8214	69.8571	21.2857	5.87143	0	0	3	2017-09-04	27.6482	31.9	23.0857	66.9821	82	54.1429	2.3125	0	0		2017-09-04	21.4375	21.4429	29.3429	13.5571	39.2857	63.5571	20.6286	1.24286	0		2017-09-04	20.1571	26.4429	14.8714	57.1429	77.8571	29.8571	2.61429	0.428571	0	0
2017-09-11	18.0393	25.6286	9.12857	49.4643	73.4286	28.4286	4.90714	0	0	1	2017-09-11	26.9821	31.9429	22.1714	69.2679	84.7143	54.2857	2.29464	0.0714286	0		2017-09-11	18.3	26.5429	10.2	39.0714	59.8286	20.5429	1.21429	0	0		2017-09-11	17.4	24.5143	10.7571	53	78.8571	27.7143	1.54286	0	0	0
2017-09-18	18.1393	26.9286	8.07143	47.1429	71.2857	25	5.50357	0	0	2	2017-09-18	26.2464	30.5429	21.7	65.2679	78.7143	51.4286	2.21429	0	0		2017-09-18	18.8286	27.9286	10.5714	38.1714	59.3286	20.4143	0.857143	0	0		2017-09-18	17.1429	24.3286	11.2143	53.4286	82	30.5714	1.75714	0.0714286	1	0
2017-09-25	18.8893	28.1429	8.74286	46.8571	71.7143	23.8571	3.86429	0	0	2	2017-09-25	25.1375	29.8	19.9857	62.3393	78.4286	48.5714	2.3125	0	0		2017-09-25	19.3	28.0286	11.6	46.1429	69.0429	24.2714	0.857143	0	0		2017-09-25	17.4571	25.2429	11.0714	61.5714	87.5714	37.4286	1.11429	0.785714	1	0
2017-10-02	20.75	32.5	8.77143	39.75	69.2857	11.4286	5.25	0	0	2	2017-10-02	24.9143	30	18.9857	61.9107	79.4286	44.2857	2.27679	0.357143	1		2017-10-02	20	29.0857	11.3143	42.5143	68.8571	21.5857	1	0	0		2017-10-02	17.4714	24.1714	12.0857	67.4286	80.7143	32.5714	2.61429	0.0714286	1	0
2017-10-09	17.225	28.7429	4.9	37.1071	64.4286	14.2857	5.075	0	0	1	2017-10-09	22.7464	27.7	17.9286	62.0357	80.2857	44.7143	2.20536	0.257143	1		2017-10-09	18.5714	29.0429	9.1	31.3286	50.7286	15.5714	0.657143	0	0		2017-10-09	17.3143	24.8	11.4143	56.5714	86	38.1429	1.35714	0	0	0
2017-10-16	13.3	17.4571	9.42857	68.7857	78.5714	56.2857	7.28929	0.671429	5	3	2017-10-16	22.6321	29.0857	16.4	62.625	80.7143	44.1429	2.125	0	0		2017-10-16	13.8571	20.0714	8.7	73.9429	92.7286	50.6429	0.6	4.32857	3		2017-10-16	17.4857	23.9	11.5143	66.8571	86.2857	43	1.3	0.0714286	1	0
2017-10-23	14.1893	25.3571	3.4	54.3929	78.1429	27	3.48214	0	0	1	2017-10-23	21.625	28.4429	15.1857	61.9643	81.7143	40.1429	2.29464	0.742857	2		2017-10-23	15.2286	25.2143	7.12857	49.1571	77.8571	18.9857	0.942857	0	0		2017-10-23	14.7286	21.5286	9.55714	59.8571	79.2857	33.7143	3.74286	0	0	1
2017-10-30	11.8107	17.1429	5.88571	68.4643	81.7143	54.2857	5.94643	1.61786	3	2	2017-10-30	20.3554	25.3571	15.6714	66.8571	85	48.1429	2.22321	0.714286	2		2017-10-30	12.0571	18.2	7.22857	71.9143	91.3571	48.5	0.757143	0.457143	2		2017-10-30	13.0571	18.5	8.65714	66.7143	85.5714	45.2857	2.24286	7.28571	1	0
2017-11-06	7.30357	15.0143	-0.785714	69.25	83.2857	53.2857	5.06429	0	0	2	2017-11-06	19.4518	25.4571	12.9714	63.8393	83.8571	43.2857	2.13393	0	0		2017-11-06	7.58571	15.9429	-0.0142857	63	90.2714	34.6286	0.942857	0.0571429	1		2017-11-06	9.88571	13.6286	7.38571	63.2857	76.7143	47.7143	4	0.0714286	1	1
2017-11-13	7.09643	15.6714	-1.7	63.4643	81.5714	40.7143	5.36429	0	0	2	2017-11-13	19.3964	26.6286	13.1143	67.375	85.5714	43.4286	1.69643	0	0		2017-11-13	8.44286	17.7429	0.857143	49.8571	73.0571	24.8	0.871429	0	0		2017-11-13	7.8	12.0286	4.72857	61	74.1429	45.8571	4.91429	0.0714286	1	2
2017-11-20	7.80357	12.7714	2.32857	70.8929	82.5714	56.2857	4.76786	0.6	3	1	2017-11-20	16.9446	21.4714	13.1571	66.75	86.4286	46.4286	2.76786	3.1	4		2017-11-20	7.85714	16.8857	1.54286	60.3714	81.7429	33.5714	0.7	0.0285714	1		2017-11-20	10.4714	15.4571	6.27143	66.7143	83.7143	47.1429	2.02857	0.0714286	1	0
2017-11-27	1.57143	8.54286	-5.31429	73.5357	85.7143	55.5714	6.48929	0	0	3	2017-11-27	17.3411	24.3571	11.5286	64.2321	83.8571	42.5714	2.0625	0	0		2017-11-27	2.5	9.45714	-3.78571	62.1714	85.7143	34.7857	1.24286	0.328571	2		2017-11-27	4.07143	8.22857	0.871429	68.7143	83.2857	49.7143	3.45714	0.285714	3	2
2017-12-04	4.70357	9.27143	0.4	79.3929	86	70.1429	6.95	0.685714	2	3	2017-12-04	14.5893	21.0286	8.47143	63.2679	83.1429	40	2.36607	1.58571	2		2017-12-04	4.45714	11.1857	-1.05714	70.2571	87.1429	47.1714	0.714286	0.114286	2		2017-12-04	5.27143	10.8857	1.6	74.4286	85.5714	56.1429	2.01429	1.85714	3	0
2017-12-11	5.94286	9.2	2.7	76.7143	84.4286	66.7143	5.56786	1.45357	5	2	2017-12-11	16.1179	23.7143	10.0571	66.3214	86.1429	41.7143	1.625	0	0		2017-12-11	4.14286	9.57143	-1.17143	78.3429	95.6857	54.4	0.857143	1.7	4		2017-12-11	7.725	12.025	3.15	77.5714	88.4286	60.1429	2.02857	0.5	2	0
2017-12-18	3.15714	10.7571	-3.47143	75.4643	85.5714	57.1429	4.14286	0	0	1	2017-12-18	17.8089	23.1429	13.2857	59.5536	76	38.8571	2.14286	4.44286	1		2017-12-18	4.55714	12.4429	-1.75714	74.0429	95	45.9	0.657143	0.0142857	1		2017-12-18	7.21667	11.2667	3.48333	75.4286	85.5714	61.1429	3.3	0.5	1	1
2017-12-25	8.26429	10.8714	5.61429	79.5714	84.4286	75.5714	6.925	0.982143	6	4	2017-12-25	14.4089	20.0143	9.82857	70.9286	90.4286	47.4286	2.36607	2.2	1		2017-12-25	7.1	11.9714	2.34286	85.6857	100	61.8857	0.728571	1.17143	4		2017-12-25	6.28571	10.7143	2.75714	78.5714	87.8571	66.7143	1.44286	1.42857	3	0
2018-01-01	8.26071	10.8857	5.87143	79.2143	84.5714	71.4286	5.79643	0.421429	3	2	2018-01-01	14.0857	17.9714	10.6429	75.5536	90.1429	59.8571	3.91964	7.2	4		2018-01-01	6.17143	10.5571	2.77143	91.6286	99.3143	73.0143	0.757143	5.55714	4		2018-01-01	11.9429	17.1714	6.18571	67.5714	84.4286	44.8571	1.67143	0	0	0
2018-01-08	2.94286	5.74286	0.171429	82.7143	88.2857	74.7143	5.01786	1.43929	0	1	2018-01-08	14.0375	20.5	8.22857	71.1403	93.2857	45.7143	2.26786	1.27143	2		2018-01-08	2.21429	6.42857	-1.14286	87.5857	98.9429	64.2286	0.685714	1.31429	4		2018-01-08	9.32857	12.9571	6.08571	74.7143	88.2857	54.4286	2.02857	4.78571	2	0
2018-01-15	6.21071	12.0571	1.1	76.5714	85.8571	63.7143	4.78214	0.0357143	2	2	2018-01-15	13.8554	18.5	9.98571	72.9286	89.1429	55	3.65179	3.75714	3		2018-01-15	5.82857	13.7714	-0.542857	77.8714	98.7286	48.3571	0.828571	0.0142857	1		2018-01-15	8.92857	13.3714	4.67143	70.5714	86.4286	50.7143	1.47143	0	0	0
2018-01-22	6.10357	10.8857	1.77143	75.25	84.1429	64.1429	6.86786	0.246429	1	4	2018-01-22	12.0929	15.9714	9.05714	81.0536	92.1429	66.7143	3.71429	13.4571	7		2018-01-22	6.01429	12.6286	0.814286	75.2429	94.2857	51.4286	1.35714	1.6	2		2018-01-22	9.77143	14.3	4.84286	74.8571	88.2857	58	2.34286	9.85714	2	0
2018-01-29	5.01071	12.0429	-1.87143	68.7143	83.1429	49.4286	5.54643	0	0	2	2018-01-29	13.05	20.7143	6.91429	76.4821	94.5714	50.1429	1.58036	0.0142857	1		2018-01-29	3.81429	10.5143	-1.01429	72.5286	92.6571	44.9571	1.18571	1.91429	2		2018-01-29	6.7	11.1143	2.77143	74.1429	87.7143	53.8571	2.28571	1	3	0
2018-02-05	2.51786	8.67143	-3.61429	70.75	84.1429	55.5714	7.31786	0.0714286	2	4	2018-02-05	16.4929	23.9429	10.2429	65.6071	88.8571	34.7143	1.51786	0	0		2018-02-05	1.57143	6.88571	-3.31429	75.0714	92.2714	53.9	1.21429	1.15714	2		2018-02-05	4.48571	8.34286	1.54286	73.4286	87.2857	58.8571	2.68571	0.357143	1	0
2018-02-12	7.50357	11.7857	3.61429	77.1429	85.1429	65.5714	7.83571	0.228571	4	4	2018-02-12	15.3554	19.5857	11.4286	76.3393	88.7143	56.8571	3.27679	9.84286	4		2018-02-12	6.37143	11.8714	0.871429	79.4429	96.3286	54.1857	0.928571	0.0285714	1		2018-02-12	6.6	11.4429	3.07143	72.2857	87.2857	52	2.2	0.357143	4	0
2018-02-19	5.82857	15.6429	-3.21429	61.5357	81	35	4.41429	0	0	1	2018-02-19	15.5768	21.4714	10.3571	73.5	93	49.4286	2.08036	0.928571	2		2018-02-19	4.42857	12.2714	-2.98571	53.4429	82.6	28.6857	1.27143	0	0		2018-02-19	4.87143	8.6	2.52857	58.5714	72.8571	42.5714	4.27143	0.214286	1	1
2018-02-26	3.76786	7.38571	-0.1	76.8929	85.2857	65.7143	5.50714	3.52143	5	2	2018-02-26	16.6321	23.6143	10.3429	66.8929	91.2857	38.7143	1.84821	1.37143	1		2018-02-26	6.48571	11.1571	1.81429	81.5286	96.9429	58.8286	0.942857	9.64286	6		2018-02-26	4.84286	9.72857	0.614286	61.2857	76.5714	43.4286	3.25714	2.78571	4	1
2018-03-05	7.56429	9.44286	5.77143	80.8214	85.8571	74.7143	6.26429	3.29643	7	2	2018-03-05	17.6768	24.3286	11.9857	68.5	89.1429	43.7143	2.78571	0	0		2018-03-05	7.47143	10.8286	4.4	86.9429	99	67.3571	0.771429	4.88571	6		2018-03-05	10.9286	16.2714	6.7	75.2857	91.5714	52.7143	2.01429	2.14286	4	0
2018-03-12	7.25	10.1571	4.81429	77.4286	85.4286	67.5714	5.47143	2.86786	6	2	2018-03-12	16.4339	22.9143	9.87143	68.8214	90.1429	44.7143	1.89286	0	0		2018-03-12	7.07143	11.9857	3.48571	83.3571	98.6	56.5	0.742857	5.84286	5		2018-03-12	10.5286	15.8714	5.11429	72	92.7143	46.7143	1.78571	4.5	4	0
2018-03-19	7.30357	13.8143	1.81429	65.8214	81	47.8571	5.09286	0.371429	2	1	2018-03-19	20.6054	29.5714	12.2714	55.3214	83.7143	29.5714	2.33929	0	0		2018-03-19	5.34286	10.9429	0.157143	64.1571	90.7	43.3143	1.7	1.34286	4		2018-03-19	7.76667	12.2667	3.48333	57.2857	76.8571	35.4286	4.38571	0	3	0
2018-03-26	8.26429	13.9	2.72857	68.75	82.1429	54.1429	6.225	0.775	4	3	2018-03-26	19.1964	26.0571	13.2571	66.5357	86.4286	45	3.05357	0.785714	2		2018-03-26	9.41429	16.3	2.72857	61.8571	92.9571	32.6286	1	0.271429	1		2018-03-26	11.9	17.7714	6.75714	64.4286	89.2857	37.8571	1.88571	0.357143	2	0
2018-04-02	9.69286	14.0429	5.71429	74.6071	84.7143	60.5714	4.45357	1.44286	6	1	2018-04-02	19.0786	24.8429	13.7429	70.6607	89.1429	52.1429	2.1875	0	0		2018-04-02	10.2143	16.1857	5.21429	78.7714	99.0429	48.9429	0.728571	1.88571	6		2018-04-02	14.5857	20.6	8.51429	61.1429	88.8571	37.4286	2.01429	1.07143	3	0
2018-04-09	9.08571	12.6857	5.6	74.1429	84.1429	63.1429	5.58214	1.45714	6	2	2018-04-09	18.9446	23.9714	13.8714	72.8036	91.4286	54.2857	2.16964	1.74286	2		2018-04-09	7.54286	12.0143	3.31429	85.3143	99.9714	61.1143	0.842857	5.75714	6		2018-04-09	12.7	17.0143	9.11429	77.8571	93.2857	57.8571	1.85714	10.2143	6	0
2018-04-16	15.0143	22.9857	6.57143	59.8929	81.7143	38.7143	6.73929	0	0	2	2018-04-16	20.6875	26.2286	15.8286	68.6071	87.5714	47.7143	2.90179	0.0857143	1		2018-04-16	14.3143	21.8857	6.78571	65.1857	92.6571	35.5	0.928571	0.571429	1		2018-04-16	18.0143	26.1	10.5	62.4286	89.7143	33.1429	1.5	0	0	0
2018-04-23	15.525	21.6714	8.65714	58.6429	78.4286	40.4286	7.44286	0.157143	1	3	2018-04-23	19.8411	24.7	14.7	73.3571	90.1429	54.5714	2.5625	2.51429	2		2018-04-23	14.8714	22.0286	8.4	66.4714	92.4143	36.8857	0.885714	2.28571	2		2018-04-23	17.8286	24.5714	11.8	68.5714	89.5714	40.7143	1.92857	3.57143	1	0
2018-04-30	13.6429	20.6286	5.54286	58.5357	80.4286	37.7143	9.03929	0.0357143	2	4	2018-04-30	27.3214	34.3857	20.6857	45.1429	69.8571	26	2.625	0	0		2018-04-30	11.6	18.7143	4.42857	65.5714	94.1	36.8571	1.1	0.242857	2		2018-04-30	15.8286	20.9571	11.8143	71.4286	87	51.1429	2.58571	1.64286	5	0
2018-05-07	16.4036	23.1857	8.81429	55.9286	76.2857	38	9.23929	0.0892857	1	4	2018-05-07	22.4286	27.9	18	66.3571	84.4286	48.7143	3.30357	0.471429	1		2018-05-07	15.2429	22.3143	8.07143	65.7714	91.8286	37.5286	1.01429	0.728571	2		2018-05-07	16.7429	22.1143	12.1143	76.7143	93.1429	55.1429	1.68571	9.35714	4	0
2018-05-14	17.3179	25.8286	8.77143	53.6429	77.4286	32.4286	11.1107	0.210714	1	5	2018-05-14	25.8518	32.3857	18.6	54.7679	79	35	2.96429	0	0		2018-05-14	15.3714	22.9	9.37143	61.9	85.9571	33.4571	1.11429	0.585714	4		2018-05-14	16.9857	23.5143	11.2286	70.8571	89	44.1429	1.64286	0.142857	1	0
2018-05-21	18.4714	23.8857	12.8	59.7857	75.1429	46.1429	6.03571	0.946429	4	2	2018-05-21	26.3625	32.3143	20.8571	56.7143	79.2857	37.4286	2.44643	0	0		2018-05-21	17.0714	24.3	10.9429	71.7857	98.3571	37.7	0.642857	5.38571	5		2018-05-21	19.0429	26.3	13.0571	77.7143	93.7143	49.4286	0.871429	1.35714	4	0
2018-05-28	17.4286	21.3857	13.6286	63.3571	75.4286	51.7143	6.15357	0.157143	3	3	2018-05-28	24.5134	28.5286	20.7571	68.2202	83.1429	53	2.80764	0	0		2018-05-28	15.5143	22.4571	11.0286	85.3429	100	50.6714	0.557143	4.07143	6		2018-05-28	19.7286	25.2286	15.3714	81.4286	94.2857	59.4286	1	4.14286	5	0
2018-06-04	15.2214	18.0571	12.4857	71.8214	78.8571	64.8571	11.7714	2.71786	7	6	2018-06-04	25.8765	30.3286	21.1	71.252	87.5714	50.5714	2.74554	0	0		2018-06-04	14.7571	20.5286	9.94286	80.8429	99.7571	50.9143	0.485714	1.42857	5		2018-06-04	21.0286	27.1571	16.2571	75.8571	92.2857	51.1429	0.985714	1.14286	3	0
2018-06-11	20.6857	28.0143	12.9429	55.3929	77.1429	36.5714	7.84643	0.139286	1	5	2018-06-11	26.7074	32.0714	21.1429	63.3601	85.5714	40.5714	2.74147	1.35714	2		2018-06-11	18.6857	26.7571	10.3429	61.9429	91.4	33.5571	0.928571	0.228571	2		2018-06-11	21.4	26.4	17.4714	64.4286	79.2857	46.2857	3.2	6.07143	2	0
2018-06-18	25.6	34.4286	16.6571	51.7143	74.7143	30.2857	5.55714	1.06786	1	3	2018-06-18	26.5372	30.7571	21.6429	63.6853	82.1429	44.7143	2.48314	0	0		2018-06-18	24.5	33.0857	15.9714	51.2	82.4857	24.0143	0.871429	0	0		2018-06-18	23.9	29.8	17.9286	52	69.2857	35.1429	3.5	0	0	1
2018-06-25	23.5321	28.9286	18.0429	58.1786	75.4286	40.4286	6.32857	1.14286	3	4	2018-06-25	26.8215	30.9714	22.4571	63.8304	79.2857	46.5714	2.82966	0	0		2018-06-25	23.9857	31.4143	17.0429	55.4	81.2714	31.5857	0.814286	0.0428571	2		2018-06-25	24.3429	31.4857	17.0429	56	85.2857	29.5714	1.92857	0	0	0
2018-07-02	21.4357	27.1429	15.5429	59.3214	77.2857	42.4286	4.66786	0.157143	1	1	2018-07-02	27.3639	31.7429	22.9143	68.4256	83.8571	52.4286	2.79583	0	0		2018-07-02	22.7571	30.8429	13.9143	47.2857	78.9	23.7714	0.914286	0	0		2018-07-02	26.1429	32.2143	19.6571	56.5714	79	35.2857	2.44286	0	0	0
2018-07-09	24.2929	31.7714	16.4857	52.3571	74.8571	32.5714	6.03571	0.439286	2	2	2018-07-09	27.9565	32.1714	23.5714	66.0049	82	49.4286	2.99896	0	0		2018-07-09	25.2143	33.5143	16.7429	42.7714	71.3571	20.2143	1.08571	0	0		2018-07-09	26.0143	33.0714	19.9857	47	67.8571	24.2857	2.47143	0	0	0
2018-07-16	22.8429	30.4	14.8143	52.0357	75.1429	32	8.62143	0.367857	1	4	2018-07-16	28.1953	32.8	23.9571	67.1022	81.8571	49.5714	2.96488	0	0		2018-07-16	23.5571	32.1286	14.4429	43.8571	74.8429	20.7286	1.02857	0.0142857	1		2018-07-16	25.9	32.4143	19.9429	53.7143	77.4286	27.8571	2.17143	3.21429	1	0
2018-07-23	24.1071	30.9857	15.6286	48.7857	73	29.5714	4.59643	0	0	2	2018-07-23	28.9523	33.8714	24.4286	62.8433	79	41.8571	2.94603	0	0		2018-07-23	24.9	34.4714	13.8714	33.5143	60.9857	14.9571	0.614286	0	0		2018-07-23	27.2571	34.6571	20.0571	57.1429	82.8571	30.5714	1.52857	0	0	0
2018-07-30	27.375	37.1	17	43.1071	70.7143	19.8571	7.21071	0	0	4	2018-07-30	28.4389	32.6	24.4714	67.1141	80.4286	53.4286	2.98899	0	0		2018-07-30	27.35	36.95	15.975	30.325	56.825	14.65	0.8	0	0		2018-07-30	29.1571	37.9	21.3429	56.4286	83.2857	28	1.4	0	0	0
2018-08-06	23.6929	32.3857	13.7714	42.1429	69.2857	20.7143	5.58929	0	0	1	2018-08-06	28.5685	32.8571	24.2429	68.8125	83.2857	52.7143	2.56766	0	0		2018-08-06	25.9571	35.2857	16.7286	40.2	69.9143	18.4143	0.914286	0.0142857	1		2018-08-06	25.4143	31.7714	19.3857	62.4286	84	39	1.77143	13.5	2	0
2018-08-13	24.3857	34.0714	13.7857	40.1071	70.4286	14.4286	5.79643	0	0	4	2018-08-13	28.0912	32.5857	23.7429	65.4583	80.5714	49.2857	2.82222	0	0		2018-08-13	24.1571	32.1571	16.5571	45.4714	68.6857	23.7143	1.31429	0	0		2018-08-13	24.2429	30.2571	18.9429	61.8571	81.8571	42.4286	2.22857	1.07143	1	0
2018-08-20	24.8143	34.8286	13.4429	39.0714	68.2857	16.2857	5.375	0	0	2	2018-08-20	28.2773	32.6286	23.8571	67.3185	82.5714	51.8571	2.47202	0	0		2018-08-20	24.2286	33.4714	15.7429	41.8571	70.8286	18.4571	1.02857	0.0285714	2		2018-08-20	23.7714	29.6286	18.6571	56.7143	77.4286	37.5714	2.08571	0	0	0
2018-08-27	25.2929	34.3	15.2143	41.2857	69.5714	17.4286	4.57857	0	0	1	2018-08-27	28.2982	32.2857	24.4429	66.3104	79.8571	51.8571	2.48503	0.0857143	1		2018-08-27	25.8429	34.7	17.9143	39.2143	63.9714	19.2714	1.01429	0	0		2018-08-27	22.1	28.1	16.7286	53.8571	72.8571	34.5714	2.7	0	0	0
2018-09-03	21.5393	28.8	14.4143	53.3929	76.4286	31.2857	5.81429	0.946429	4	3	2018-09-03	28.0056	32.6	23.5429	65.9444	81	48	2.63185	0.0428571	1		2018-09-03	21.3286	28.8	14.9286	58.1286	88.4857	29.2143	0.857143	0.0428571	3		2018-09-03	21.7286	28.8429	15.8143	65	86.1429	39.7143	1.37143	1.14286	0	0
2018-09-10	23.3286	32.2714	13.2714	48.75	75.7143	24.7143	5.51071	0	0	1	2018-09-10	27.3628	31.5714	22.7571	63.3512	79.5714	45.1429	2.55347	0	0		2018-09-10	21.6857	30.2143	14.7714	60.7571	89.5286	29.5429	0.914286	0	0		2018-09-10	22.8	30.9	16.9	63.1429	85.8571	37	1.48571	1.07143	1	0
2018-09-17	21.875	31.1857	11.1429	46.9643	73.5714	21.5714	4.42143	0	0	2	2018-09-17	26.6467	31.5	21.6857	67.7073	84.1429	49.5714	2.23413	0	0		2018-09-17	22.5429	31.1429	15.7714	56.6714	83.5286	28.4	0.885714	0	0		2018-09-17	23.1143	31.2143	16.3571	62.1429	82.5714	36	1.32857	0	0	0
2018-09-24	21.8786	30.7714	11.7143	45.3571	71.1429	23.8571	9.66071	0	0	5	2018-09-24	26.4609	31.9286	20.3429	68.5714	85.2857	47.2857	2.28353	0	0		2018-09-24	21.1	29.1667	13.8167	52.0833	77.2167	29.6	1.05	0	0		2018-09-24	18.2714	25.7	12.3143	59.5714	82.4286	38.5714	2.3	0	0	1
2018-10-01	16.2321	25.6	5.14286	46.75	73.5714	25.1429	7	0	0	3	2018-10-01	26.5668	30.9	22.4	70.4117	85.1429	53.1429	2.51349	0	0		2018-10-01	17.8167	27.0167	10.3167	39	61.45	18.3333	1.15	0	0		2018-10-01	17	22.8	12.4429	61.2857	80.8571	41	3.22857	3.85714	1	1
2018-10-08	15.2643	21.5429	7.62857	59.8929	77.5714	44	5.65357	0.457143	2	2	2018-10-08	24.7003	29.4143	19.5429	63.2411	80.7143	46.5714	2.28849	0	0		2018-10-08	12.3833	17.9	7.75	60.0833	78.35	38.4333	0.566667	0.1	1		2018-10-08	18.0571	23.1857	13.8286	77	89.1429	58.8571	1.45714	5.57143	3	0
2018-10-15	14.6893	19.3143	10.6857	68.75	79.8571	56.1429	8.6	1.06786	3	4	2018-10-15	24.586	28.8714	20.5286	68.847	82.8571	53	2.28955	0.185714	1		2018-10-15	14.1714	19.7571	9.8	81.2857	98.9286	57.7429	1.15714	2.95714	4		2018-10-15	17.6857	22.3429	14.4143	73.1429	87.7143	55.1429	1.48571	0.785714	3	0
2018-10-22	12.0321	19.7429	4.94286	57.25	77.2857	33.2857	7.06786	0	0	5	2018-10-22	23.8156	29.9429	18.3286	49.9767	80.7143	28	3.06741	1.87143	2		2018-10-22	12.75	20.2833	6.18333	76.8667	97.2833	53.15	0.766667	0.7	2		2018-10-22	13.8571	17.9571	10.5	67.2857	80.5714	55.2857	3.45714	2.28571	2	0
2018-10-29	8.81429	13.8571	4.15714	73.6429	83.5714	62.5714	5.09643	1.54286	4	3	2018-10-29	21.3687	29.7714	12.6714	32.9345	55.2857	14.2857	2.76647	0	0		2018-10-29	7.88571	13.4	2.81429	83.4143	97.7714	57.3857	0.671429	2.84286	2		2018-10-29	11.2	14.8714	8.48571	79.7143	88.2857	66.8571	2.17143	15.6429	4	0
2018-11-05	9.01429	10.9	7.18571	81.3571	86.1429	77	10.1	3.05	7	6	2018-11-05	19.5304	24.9714	14.8286	73.0069	92.1429	47.7143	1.97192	3.44286	2		2018-11-05	8.66667	12.55	4.83333	93.6167	100	75.9833	0.45	3.01667	4		2018-11-05	14.9714	18.3143	11.6857	78.8571	88.4286	66.2857	1.7	7.35714	5	0
2018-11-12	9.44643	13.3714	5.48571	79.9286	85.7143	73.1429	4.28929	0.439286	6	1	2018-11-12	18.1214	23.5	13.1143	76.0465	94.7143	47.8571	2.18046	3.04286	3		2018-11-12	11.2833	16.4167	7.33333	95	100	80.7333	0.933333	0.666667	4		2018-11-12	12.1	16.8286	9.28571	82.2857	90	68.4286	0.914286	1.35714	3	0
2018-11-19	8.61429	10.5143	7.14286	81.9286	86.2857	75.8571	8.7	2.10357	7	5	2018-11-19	18.0907	23.2	14.0429	80.0367	94.4286	57.1429	1.96825	2.68571	2		2018-11-19	7.57143	11.7286	4.21429	98.7143	100	90.1571	0.428571	3.57143	3		2018-11-19	8.5	11.9714	5.27143	84.7143	90.7143	74.1429	1.28571	10.9286	6	0
2018-11-26	6.26786	9.71429	3.3	82.4286	88.1429	75.1429	4.60714	0.967857	3	1	2018-11-26	17.5468	23.8429	12.5714	74.1865	93.4286	45	2.00883	0.542857	1		2018-11-26	5.51667	11.95	0.65	94.85	100	81.9667	0.65	0.833333	2		2018-11-26	8.15714	12.9571	4.77143	78.7143	88.2857	61.7143	1.77143	4.28571	3	0
2018-12-03	9.19643	12.6857	6.18571	80.3571	85.8571	74	7.13571	0	0	5	2018-12-03	15.7028	19.4	12.4286	76.6329	90.2857	57.2857	3.98562	25.2143	1		2018-12-03	7.11429	14.8143	1.48571	97.9	100	78.3857	0.6	0	0		2018-12-03	9.94286	15.2857	5.62857	79.2857	90	62.7143	0.9	0.0714286	1	0
2018-12-10	6.63214	9.47143	3.51429	81.0357	86	76.5714	5.27143	1.66786	5	2	2018-12-10	16.5003	21.4429	11.6286	64.919	87.5714	43.7143	3.22717	0.142857	1		2018-12-10	5.52857	11.4429	0.571429	96	100	87.2857	0.757143	1.62857	3		2018-12-10	5	8.17143	2.3	74.7143	85.1429	64	2.24286	2.57143	3	0
2018-12-17	7.25	9.42857	5.17143	85.25	88.2857	81.1429	5.8	0.532143	6	2	2018-12-17	14.9677	19.8857	10.4	79.9236	96.5714	56	2.87044	6.7	5		2018-12-17	5.47143	9.25714	2.34286	99.4143	100	96.4143	0.457143	0.0285714	1		2018-12-17	7.25714	13.0429	2.85714	84	91.2857	69.5714	0.885714	1.5	4	0
2018-12-24	4.78571	8.34286	1.45714	82.4643	88.5714	72.2857	3.21071	0.0535714	3	1	2018-12-24	13.9559	17.7143	10.7857	81.9475	96	61.4286	3.29482	7.75714	5		2018-12-24	5.77143	13.9857	-0.0571429	95.7857	98.8857	87.7	0.842857	0.0285714	1		2018-12-24	6.05714	11.1143	2.2	74.8571	83.8571	62.5714	2.88571	0.0714286	1	0
2018-12-31	2.425	10.2714	-5.62857	69.3214	83.1429	53.8571	2.88929	0	0	1	2018-12-31	12.4745	17.7286	7.75714	74.7269	93.7143	48.8571	3.29651	5.87143	3		2018-12-31	3.74286	14.6429	-3.55714	80.9857	94.9857	62.9143	0.728571	0	0		2018-12-31	6.24286	8.62857	4.58571	64	71.4286	55.2857	0.0714286	6.62857	1	4
2019-01-07	1.47143	8.4	-5.98571	72.7857	83.8571	60.5714	3.84643	0	0	1	2019-01-07	11.3072	16.5429	6.28571	71.7282	94.4286	45.1429	4.17302	5.52857	5		2019-01-07	3.88571	12.4429	-2.78571	68.1571	86.1286	47.6429	1.05714	0	0		2019-01-07	6.25714	8.7	3.85714	64.2857	71	56.2857	0	5.38571	0	2
2019-01-14	2.83571	6.7	-0.914286	81.6786	88.4286	73.1429	3.875	0.821429	3	2	2019-01-14	12.2276	16.9429	7.72857	67.7133	88.4286	46.1429	4.09067	2.62857	3		2019-01-14	3.11429	10.6	-2.78571	86.3857	98.5286	65.9571	0.714286	0.6	1		2019-01-14	6.4	11.6571	3.02857	72	87.4286	50.2857	0	1.77143	0	0
2019-01-21	6.67143	11.6	1.68571	73.7857	82.7143	62.8571	6.4	0	0	0	2019-01-21	13.1417	21.5714	6.38571	70.8472	94.2857	35.5714	1.95129	0	0		2019-01-21	5.97143	11.9	-0.0428571	82.9429	96.3571	67.3143	1.3	0.0857143	2		2019-01-21	4.17143	9.04286	0.171429	65.8571	85.7143	47.1429	3.84286	0.428571	1	1
2019-01-28	6.39286	9.3	3.82857	75.0714	82.4286	67.4286	10.8214	1.43929	5	3	2019-01-28	12.6985	19.3429	7.05714	69.4147	93.5714	36.5714	2.49871	1.98571	2		2019-01-28	6.08571	10.6	0.6	78.7429	94.0571	64.2286	1.34286	1.97143	4		2019-01-28	6.07143	9.3	3.44286	74	92.4286	55.2857	2.65714	7.71429	3	1
2019-02-04	6.325	11.7429	0.457143	73.0357	84.1429	60.7143	5.40357	0.175	1	3	2019-02-04	15.9425	20.7714	11	70.9386	89.5714	46.4286	3.16024	6.31429	5		2019-02-04	5.44286	14.2143	-1.68571	83.8429	98.2	61	0.528571	0	0		2019-02-04	6.87143	13.4143	2.2	68	89.8571	41.7143	1.58571	0	0	0
2019-02-11	6.73571	14.3857	-2.37143	65.4643	82.2857	48.2857	5.50357	0	0	2	2019-02-11	13.4619	18.6714	9.11429	68.7679	90.1429	43.7143	3.50258	2.95714	4		2019-02-11	6.25714	15.6	-1	70.2429	93.2286	42.3	0.814286	0	0		2019-02-11	6.8	15.5714	0.5	71	93.2857	35.1429	1.75714	0.0714286	1	0
2019-02-18	8.08571	14.5286	0.814286	68.8571	83	52.5714	4.3	0.367857	2	2	2019-02-18	12.3768	18.0286	7.15714	76.4567	92.7143	51.7143	1.97401	0.171429	2		2019-02-18	7.75714	17.5143	-0.1	66.6286	89.1286	40.6143	0.671429	0	0		2019-02-18	9.41429	16.8429	3.01429	75.8571	99	45.7143	1.25714	0.0714286	1	0
2019-02-25	9.66429	17.6143	-0.342857	61.6071	80.4286	43.5714	7.03571	0	0	3	2019-02-25	14.1767	19.1429	9.35714	68.5298	88.1429	42.4286	4.23462	5.11429	5		2019-02-25	10.1286	20.3571	0.885714	54.2286	81.8714	26.5714	0.685714	0	0		2019-02-25	11.3429	20.2857	4.14286	66.4286	90.4286	33.2857	1.47143	0.0714286	1	0
2019-03-04	9.51071	14	4.44286	72.5357	83.1429	62.7143	5.64643	1.15714	5	2	2019-03-04	13.5453	19.2571	7.78571	74.4861	92	49	2.25109	0.8	2		2019-03-04	9.6	16.1286	3.3	73.8286	95.0429	47.2286	0.657143	1.6	2		2019-03-04	11.5286	17.7286	5.82857	65.5714	91	36.5714	1.4	0.714286	1	0
2019-03-11	9.82143	18.3857	0.514286	61.6429	79.5714	41.5714	3.82143	0	0	1	2019-03-11	15.1651	19.9429	10.2571	72.5109	90.1429	47.1429	3.44802	5.72857	5		2019-03-11	11.2	19.9714	2.28571	50.1714	76.8714	27.4714	1.15714	0	0		2019-03-11	11.8429	18.2714	6.72857	55.5714	80.4286	29.8571	2.22857	0	0	0
2019-03-18	10.1071	19.4	-0.585714	55.8214	79.8571	32.5714	6.36429	0	0	2	2019-03-18	15.8996	21.0429	10.9714	77.871	92	52.8571	2.07808	0.371429	1		2019-03-18	9.54286	17.4857	0.885714	46.4	73.4286	24.0857	1.38571	0	0		2019-03-18	11.7	19.6286	3.92857	50.2857	80.2857	24.2857	2.17143	0	0	0
2019-03-25	12.1071	21.2714	1.28571	46.9643	74.8571	25.1429	9.89286	0	0	6	2019-03-25	15.1022	18.8286	11.3	73.7173	90.2857	53	3.4873	3.62857	4		2019-03-25	10.4857	18.3429	2.35714	42.3143	68.3429	21.1429	1.3	0.228571	1		2019-03-25	11.5571	18.3429	5.38571	53.2857	78.8571	28	3	0	0	2
2019-04-01	8.03214	12.8857	2.67143	68.5357	81.2857	53.5714	6.44643	1.05357	4	2	2019-04-01	16.4744	21.8571	10.9571	70.5119	89.1429	45.8571	2.42679	2.32857	1		2019-04-01	8.02857	14.0714	3.02857	74.1286	94.9	40.7857	0.714286	2.47143	5		2019-04-01	10.5143	16.0286	5.01429	71.7143	94.5714	46	1.28571	5.28571	2	0
2019-04-08	11.1286	16.7	5.32857	66.8214	82.7143	50.5714	6.65	0.7	3	3	2019-04-08	18.2074	24.5	12.1571	68.378	89.8571	39.5714	2.72133	0	0		2019-04-08	9.8	17.2857	2.31429	72.4714	94.1429	44.1857	0.885714	1.22857	3		2019-04-08	12.5286	18.1714	6.87143	55	76.7143	31.7143	3.3	0	0	0
2019-04-15	13.1679	18.0571	8.04286	66.9643	82.1429	51.7143	6.6	1.08929	5	3	2019-04-15	16.7483	20.5	12.9	66.4554	84.7143	47.7143	3.77927	0.7	5		2019-04-15	12.2714	18.2286	7.2	76.3429	91.2714	53.3571	1.22857	5.34286	2		2019-04-15	13.9571	21.3	7.7	66.5714	94.8571	35.7143	1.05714	0.0714286	1	0
2019-04-22	10.5357	15.6286	5.47143	70.7857	83.2857	57.5714	8.25714	1.21071	4	4	2019-04-22	18.9111	25.9714	11.9857	57.7728	86.1429	30.4286	2.62659	0.0285714	1		2019-04-22	10.9429	16.6286	5.04286	81.0714	98.0286	60.1714	0.8	2.05714	3		2019-04-22	14.4286	20.0857	9.87143	67.8571	93.7143	42	2.17143	5.21429	5	0
2019-04-29	16.3393	25.0714	6.3	55.5714	80	32.2857	6.55357	0	0	2	2019-04-29	22.1168	29.2143	15.4143	58.2167	86.2857	31	2.35988	0	0		2019-04-29	15.3	22.9	7.42857	58.1429	79.5429	36.6714	1.32857	0	0		2019-04-29	14.3286	19.8714	9.78571	55.4286	75.4286	33.4286	3.42857	0.0714286	1	1
2019-05-06	15.6893	21.4143	9.72857	62.7857	79.4286	44.5714	7.79643	0.403571	3	3	2019-05-06	20.168	26.3429	14.5714	59.6125	82.7143	33.8571	2.80386	0	0		2019-05-06	16.3429	24.3286	6.61429	55.5429	84.7714	31.3143	0.828571	0	0		2019-05-06	15.0714	20.9857	9.71429	60.2857	87	34	2.68571	1	2	1
2019-05-13	15.6679	23.5571	6.61429	54.1429	79.2857	34	5.90714	0	0	3	2019-05-13	22.9341	30.4143	15.6429	55.4256	83.2857	25.1429	2.46458	0	0		2019-05-13	16.6429	25.3143	7.58571	40.4	70.2143	21.4286	1.14286	0	0		2019-05-13	14.9857	20.2714	9.75714	58.8571	76.2857	40.4286	2.35714	1.07143	2	0
2019-05-20	17.8357	27.2286	7.78571	51.1786	79.2857	29	5.97857	0	0	2	2019-05-20	25.6491	32.7714	18.6	55.244	83.1429	32.1429	2.52341	0	0		2019-05-20	17.0429	25.1143	8.6	47.8	74.9571	24.6857	1.25714	0	0		2019-05-20	19.7143	26.3286	13.3714	56.8571	84.7143	31.1429	2.35714	0	0	0
2019-05-27	21.7893	32.0429	10.1	44.5714	77.7143	19.7143	5.77143	0	0	2	2019-05-27	25.0124	30.3571	20.0429	69.4131	88.8571	48.1429	2.52704	0	0		2019-05-27	20.2857	29.8571	9.41429	38.3571	69.7143	16.7143	1.18571	0	0		2019-05-27	20.3143	26.7571	14.4571	50.5714	76.5714	27.4286	2.9	0	0	0
2019-06-03	16	22.0571	9.4	54.9643	74.7143	35.7143	8.67143	0.385714	2	4	2019-06-03	25.8479	30.7	21.4143	67.5397	84.1429	46.2857	3.02569	0	0		2019-06-03	19.0857	27.1286	9.38571	38.7571	73.3	17.3857	0.871429	0.371429	1		2019-06-03	20.6857	28.6714	13.2571	50.2857	80.8571	24	1.91429	0	0	0
2019-06-10	16.0964	24.4143	6.04286	49.1786	79.1429	26.1429	7.86429	0	0	3	2019-06-10	26.2203	31.0571	20.7571	61.4931	81.5714	42.8571	2.54861	0	0		2019-06-10	18.1	26.3429	9.01429	37.3286	69	15.9571	0.985714	0	0		2019-06-10	19.4286	25.1857	14.7429	66.1429	90	40	2.18571	2.07143	1	0
2019-06-17	19.2857	25.4429	12.3429	54.8929	77.7143	33.8571	10.2643	0.214286	3	4	2019-06-17	26.2167	30.5714	21.5857	68.5238	84.5714	49.8571	2.54464	0	0		2019-06-17	23.0143	30.9429	13.6429	37.3429	64.7286	17.7429	0.814286	0	0		2019-06-17	23.4429	30.8143	16.7429	57.8571	90.5714	28.8571	1.47143	1.35714	1	0
2019-06-24	23.3464	29.8714	16.2714	57.3929	79.4286	37.7143	6.95714	0.575	2	4	2019-06-24	27.414	31.9857	22.7571	69.2133	86	49.8571	2.60818	0	0		2019-06-24	29.1714	37.9571	18.8	27.1857	46.5714	13.8857	0.871429	0	0		2019-06-24	28.9857	38.0857	20.1857	54.1429	87.4286	28.2857	1.45714	0	0	0
2019-07-01	24.35	31.6571	15.1857	47.25	76	23.8571	7.77857	0.0178571	1	4	2019-07-01	27.1864	31.6143	22.0286	65.942	83.4286	48.7143	2.64334	0	0		2019-07-01	26.3429	35.0714	17.1857	35.7286	69.3	16.0143	0.885714	1	2		2019-07-01	28	35.6286	21	56.4286	86.5714	29.4286	1.4	0.642857	2	0
2019-07-08	24.5179	33.3571	15.9286	50.4643	77	26.2857	4.4	0.542857	3	0	2019-07-08	27.8963	32.4286	23.6714	67.9792	84.1429	50.2857	2.92284	0	0		2019-07-08	25.9143	34.6286	17.6429	37.1571	64.5143	17.7429	1.07143	0	0		2019-07-08	26.2	32.0286	20.6571	44.5714	63.4286	26.4286	2.77143	0.642857	1	0
2019-07-15	25.5821	33.9	15.5429	43.8214	74	20.4286	5.65714	0	0	2	2019-07-15	28.1353	33.2286	23.5714	63.2549	80.5714	43.5714	2.82719	0	0		2019-07-15	27.9714	36.5571	18.9286	34.7143	59.4429	16.2143	1.08571	0	0		2019-07-15	25.6571	33.0143	18.9571	48.2857	76.1429	25.8571	2.2	0	0	0
2019-07-22	23.8857	31.6286	15.4714	45.8214	70.2857	24.1429	5.775	0	0	3	2019-07-22	27.723	32.5	22.7143	66.9851	84	48.7143	2.64514	0	0		2019-07-22	27.0857	34.9286	18.1429	29.7429	51.9429	15.7857	0.985714	0	0		2019-07-22	26.5429	33.7143	20.4	60.2857	86.8571	34.1429	1.61429	1.35714	1	0
2019-07-29	23.0393	31.1	13.2571	41.8571	71.1429	20.1429	7.00357	0	0	3	2019-07-29	28.0424	32.6429	23.4429	67.9752	83.1429	49.7143	2.65992	0	0		2019-07-29	25.8714	34.7429	16.6571	31.1	51.8429	12.9571	1.02857	0	0		2019-07-29	25.8429	33.1286	18.7143	44	74.4286	22.4286	2.35714	0	0	0
2019-08-05	22.1036	26.8429	16.1571	54.3929	73.7143	36.7143	6.81429	0.335714	3	3	2019-08-05	27.8302	32.3429	23.7571	67.8474	83.2857	50.7143	2.88924	0	0		2019-08-05	25.4714	33.3714	16.4714	35.3143	58.5857	19	0.657143	0	0		2019-08-05	27.1286	34.2286	21.0857	55.4286	80.7143	32	1.65714	0	0	0
2019-08-12	22.1893	30.7857	11.9	46.9286	74.5714	23.8571	6.23929	0	0	1	2019-08-12	28.1141	33.4	22.4429	60.4719	81.8571	38.7143	2.5551	0	0		2019-08-12	24.8857	33.7571	15.7571	30.6857	53.5571	13.9857	1.15714	0	0		2019-08-12	23.8286	30.5	17.7286	49.4286	73.4286	25.5714	2.68571	0	0	0
2019-08-19	23.4	32.7286	13.1286	41.75	70.7143	17	5.12857	0.246429	1	2	2019-08-19	28.0525	32.3714	23.3429	67.2491	82.8571	50.7143	2.59773	0	0		2019-08-19	23.8	32.1857	15.7	42.8857	70.9714	18.5286	1.14286	0.285714	2		2019-08-19	23.8143	30.6857	18.2286	59.2857	80.1429	36.5714	2.28571	0	0	0
2019-08-26	23.2964	31.6286	13.7	48.1786	75.8571	23.5714	5.53929	0.0535714	1	2	2019-08-26	28.0587	32.4714	23.3286	70.6815	86.5714	53	2.44851	0	0		2019-08-26	23.3857	31.9571	15.6571	50.6286	80.6714	25.2143	0.842857	2.61429	1		2019-08-26	25.5571	33.4429	18.8857	59	86.8571	31.4286	1.28571	0	0	0
2019-09-02	21.2214	30.4857	9.9	41.25	72.5714	16.7143	6.7	0	0	3	2019-09-02	27.3608	31.9429	22.6714	65.7318	82.8571	49.8571	2.62882	0	0		2019-09-02	21.2429	29.7714	13.6857	40.7143	61.2857	19.1857	1.71429	0	0		2019-09-02	21.5857	26.8429	17.0286	44.1429	60.2857	29.8571	4.22857	0	0	0
2019-09-09	20.2786	28.2	11.1286	46.2143	70.2857	24.4286	6.07857	0.0892857	1	3	2019-09-09	26.7238	31.1286	22.3429	66.6429	83.1429	51.4286	2.47808	0	0		2019-09-09	18.5714	24.5857	13.4571	56.3	76.3714	35.1143	1.78571	5.61429	3		2019-09-09	20.8429	28.2857	14.4429	58.1429	85.1429	30.5714	1.48571	1.57143	2	0
2019-09-16	19.5393	25.4143	14.2429	62.3929	79.4286	42.5714	7.61429	1.28214	4	3	2019-09-16	26.6884	31.2857	21.8286	67.5456	83.4286	49.7143	2.5628	0	0		2019-09-16	19.5857	26.0571	14.3857	75.1857	94.5714	49	0.714286	1.14286	4		2019-09-16	22.0857	29.4143	16.5286	58.4286	78	37.1429	1.67143	1.92857	2	0
2019-09-23	16.4536	23.9429	7.95714	60.3929	79.7143	41.5714	6.86071	0	0	4	2019-09-23	25.3738	30.4571	19.9571	67.5069	84.5714	48.1429	2.43294	0	0		2019-09-23	18.6714	27.0429	10.3286	55.2571	81.4714	32.2143	0.7	0	0		2019-09-23	20.2	26.9714	14.3143	64.7143	92	35.7143	1.2	0.0714286	1	0
2019-09-30	17.7607	24.8857	9.54286	57.5714	77.4286	35.7143	6.87857	0	0	2	2019-09-30	24.8514	29.9857	19.5571	67.0437	84.7143	47.8571	2.21488	0	0		2019-09-30	17.8857	26.7571	9.18571	48.0286	74.8286	25.4857	0.785714	0	0		2019-09-30	18	23.6857	12.3714	61.7143	85.7143	37.4286	2.38571	2.28571	2	0
2019-10-07	17.3821	25.3	8.11429	54.75	75.5714	35	3.15357	0	0	2	2019-10-07	24.7292	29.9857	19.3286	71.6448	88.4286	51.4286	2.30972	0	0		2019-10-07	19.1143	27.1286	11.8143	56.7	81.4714	35.1429	0.814286	0.657143	1		2019-10-07	16.9	22.8714	11.0857	66.8571	89.8571	44.8571	1.78571	0	0	0
2019-10-14	12.6179	14.6857	10.5286	75.6786	82.4286	67.4286	6.73571	2.92857	5	3	2019-10-14	25.4981	31.2	20.8714	73.9077	91.8571	49.8571	2.25734	0.642857	1		2019-10-14	12.1429	17.5	6.38571	80.6143	98.8	57.5571	0.414286	2.37143	4		2019-10-14	18.5571	23.2286	14.3571	74.2857	94.2857	54	1.98571	9.42857	4	0
2019-10-21	11.1607	15.6429	6.37143	75.1429	84.5714	64.8571	5.02857	0.932143	4	3	2019-10-21	22.8869	28.1714	18.4429	66.0218	85	44.1429	2.3875	1.45714	2		2019-10-21	10.4571	16.8429	5.55714	83.6714	100	58.9857	0.6	1.14286	3		2019-10-21	15.8857	21.5857	12.2571	83.8571	98	58.8571	1.31429	8.71429	4	0
2019-10-28	15.0357	17.2286	12.4714	77.7143	82	71	6.03214	0.810714	6	4	2019-10-28	21.2218	26.6857	16.3143	72.8075	92	48.2857	2.38413	0.0428571	2		2019-10-28	14.2571	19.5571	10.1857	86.0429	97.5286	67.1857	0.6	0.0285714	1		2019-10-28	15.1857	19.7571	11.8571	87	98.4286	65.5714	0.814286	4.5	2	0
2019-11-04	9.22143	11.7143	6.84286	75.1429	80.5714	69	7.31429	0.389286	4	4	2019-11-04	21.7692	29.6714	14.6857	64.1865	87.7143	32.7143	1.69058	0	0		2019-11-04	8.47143	13.3	3.61429	78.4	96.0429	56.9571	0.885714	1.42857	4		2019-11-04	10	14.5857	6.55714	82.2857	97.8571	57.5714	1.25714	2.57143	3	0
Mean Values	15.0531	21.7306	7.83026	59.9097	78.1361	42.5152	6.25073	0.477897	232	330		22.1623	27.4281	17.1003	67.1735	85.3757	46.7728	2.58555	1.2306	126			15.2719	22.7031	8.33825	59.7904	81.6841	37.9781	1.07229	0.993832	193			16.5319	22.5351	11.3433	63.667	83.8616	41.3858	2.07222	1.81721	182	24
